# Supplementary material for: Diagnostic accuracy of three computer-aided detection systems for detecting pulmonary tuberculosis on chest radiography when used for screening: Analysis of an international, multicenter migrants screening study
Source: PLOS Glob Public Health. 2023 Jul 14;3(7):e0000402. doi: 10.1371/journal.pgph.0000402 (PMC10348531; doi:10.1371/journal.pgph.0000402)
Supplement: S1 Table — (XLSX) [file pgph.0000402.s001.xlsx]

## Sheet: S1_Table
S1 Table: Distribution of study participants by across TB screening countries (MRS analysis population).
Country (number of Health Assessment Locations)	TB	non-TB	Total
	n (%)	n (%)	n (%)
Bangladesh (2)	8(1.5%)	23(1.9%)	31(1.8%)
Burundi	5(0.9%)	11(0.9%)	16(0.9%)
Cambodia	30(5.6%)	53(4.3%)	83(4.7%)
Chad	1(0.2%)	1(0.1%)	2(0.1%)
Ethiopia (3)	10(1.9%)	44(3.6%)	54(3.1%)
Iraq	1(0.2%)	4(0.3%)	5(0.3%)
Jordan	1(0.2%)	11(0.9%)	12(0.7%)
Kenya (3)	76(14.3%)	187(15.1%)	263(14.9%)
Malaysia	81(15.2%)	164(13.3%)	245(13.8%)
Nepal (2)	165(31%)	336(27.2%)	501(28.3%)
Pakistan (2)	4(0.8%)	9(0.7%)	13(0.7%)
Russian Federation	7(1.3%)	56(4.5%)	63(3.6%)
Rwanda	5(0.9%)	9(0.7%)	14(0.8%)
Tanzania	12(2.3%)	22(1.8%)	34(1.9%)
Thailand (3)	32(6.0%)	66(5.3%)	98(5.5%)
Uganda (4)	16(3.0%)	31(2.5%)	47(2.7%)
Ukraine	7(1.3%)	68(5.5%)	75(4.2%)
Vietnam (2)	72(13.5%)	141(11.4%)	213(12.0%)
Total	533(100.0%)	1236(100.0%)	1769(100.0%)
