# Supplementary material for: Diagnostic accuracy of three computer-aided detection systems for detecting pulmonary tuberculosis on chest radiography when used for screening: Analysis of an international, multicenter migrants screening study
Source: PLOS Glob Public Health. 2023 Jul 14;3(7):e0000402. doi: 10.1371/journal.pgph.0000402 (PMC10348531; doi:10.1371/journal.pgph.0000402)
Supplement: S2 Table — (XLSX) [file pgph.0000402.s002.xlsx]

## Sheet: S2_Table
S2 Table: Distribution of study participants across TB screening countries (RadRS analysis population).
Country (number of Health Assessment Locations)	TB	Non-TB	Total
	n (%)	n (%)	n (%)
Bangladesh (2)	34(1.9%)	19(1.8%)	53(1.9%)
Burundi	19(1.1%)	5(0.5%)	24(0.9%)
Cambodia	82(4.6%)	25(2.4%)	107(3.8%)
Chad	2(0.1%)	0(0%)	2(0.1%)
Ethiopia (3)	52(2.9%)	56(5.4%)	108(3.8%)
Iraq	5(0.3%)	9(0.9%)	14(0.5%)
Jordan	9(0.5%)	20(1.9%)	29(1%)
Kenya (3)	268(15%)	185(17.9%)	453(16.1%)
Malaysia	256(14.4%)	111(10.8%)	367(13.1%)
Nepal (2)	502(28.2%)	200(19.4%)	702(25%)
Pakistan (2)	13(0.7%)	7(0.7%)	20(0.7%)
Russian Federation	53(3.0%)	83(8.1%)	136(4.8%)
Rwanda	14(0.8%)	14(1.4%)	28(1.0%)
Tanzania	35(2.0%)	23(2.2%)	58(2.1%)
Thailand (3)	93(5.2%)	75(7.3%)	168(6.0%)
Uganda (4)	54(3.0%)	26(2.5%)	80(2.8%)
Ukraine	81(4.5%)	104(10.1%)	185(6.6%)
Vietnam (2)	209(11.7%)	69(6.7%)	278(9.9%)
Total	1781(100.0%)	1031(100.0%)	2812(100.0%)
