# Supplementary material for: Diagnostic accuracy of three computer-aided detection systems for detecting pulmonary tuberculosis on chest radiography when used for screening: Analysis of an international, multicenter migrants screening study
Source: PLOS Glob Public Health. 2023 Jul 14;3(7):e0000402. doi: 10.1371/journal.pgph.0000402 (PMC10348531; doi:10.1371/journal.pgph.0000402)
Supplement: S3 Table — (XLSX) [file pgph.0000402.s003.xlsx]

## Sheet: S3_Table
S3 Table: Chest X-ray classifications used by IOM radiologists for detecting pulmonary tuberculosis as part of the DS-3030 CXR reporting form.
Category No.	Category of CXR findings	List of CXR findings
1.	Normal	Normal CXR findings
2.	Abnormal, CXR findings highly suggestive of active TB	1. Infiltrate or consolidation
		2. Cavitary lesion
		3. Nodule or mass with poorly defined margin
		4. Pleural effusion
		5. Hilar/mediastinal adenopathy
		6. Miliary findings
3.	Abnormal, CXR findings suggestive of probably old, healed TB, but activity can’t be ruled out	1. Discrete linear opacity
		2. Discrete nodule(s) without calcification
		3. Volume loss or retraction
		4. Other
4.	Abnormal, CXR can remotely suggest old, healed TB, but no risk of reactivation, no follow-up needed	1. Pleural thickening,
		2. Diaphragmatic tenting
		3. Calcified pulmonary nodule(s),
		4. Calcified lymph node(s)
5.	Abnormal, CXR not suggestive of TB, but other significant finding, follow-up needed	1. Cardiac
		2. Musculoskeletal
		3. Other, specify
