# Supplementary material for: Diagnostic accuracy of three computer-aided detection systems for detecting pulmonary tuberculosis on chest radiography when used for screening: Analysis of an international, multicenter migrants screening study
Source: PLOS Glob Public Health. 2023 Jul 14;3(7):e0000402. doi: 10.1371/journal.pgph.0000402 (PMC10348531; doi:10.1371/journal.pgph.0000402)
Supplement: S4 Table — (XLSX) [file pgph.0000402.s004.xlsx]

## Sheet: S4_Table
S4 Table: Baseline demographics and clinical characteristics (RadRS analysis population).
Variables	TB (%)	non-TB (%)	Total (%)
Total (%)	1781 (63.3%)	1031 (36.7%)	2812 (100.0%)
Male	1081 (60.7%)	474 (46.0%)	1555 (55.3%)
Female	700 (39.3%)	557 (54.0%)	1257 (44.7%)
Age group
15-35 year	637 (35.8%)	639 (62.0%)	1276 (45.4%)
36-55 year	566 (31.8%)	277 (26.9%)	843 (30.0%)
56+ year	578 (32.5%)	115 (11.2%)	693 (24.6%)
Region
Africa	444 (24.9%)	309 (30.0%)	753 (26.8%)
Asia Pacific	1188 (66.7%)	506 (49.1%)	1694 (60.2%)
Middle East	14 (0.8%)	29 (2.8%)	43 (1.5%)
Eastern Europe	134 (7.5%)	187 (18.1%)	321 (11.4%)
not indicated	1 (0.1%)	0 (0.0%)	1 (0.0%)
TB symptoms
Cough (any duration)	23 (1.3%)	2 (0.2%)	25 (0.9%)
Fever	7 (0.4%)	0 (0.0%)	7 (0.2%)
Weight loss	13 (0.7%)	3 (0.3%)	16 (0.6%)
Night sweats	5 (0.3%)	0 (0.0%)	5 (0.2%)
TB symptoms present ≥1	29 (1.6%)	5 (0.5%)	34 (1.2%)
Risk groups
History of TB	260 (14.6%)	9 (0.9%)	269 (9.6%)
Migrant type (refugee)	1037 (58.2%)	577 (56.0%)	1614 (57.4%)
HIV positive	16 (0.9%)	3 (0.3%)	19 (0.7%)
Image quality issue
Yes	328 (18.4%)	138 (13.4%)	466 (16.6%)
No	1453 (81.6%)	893 (86.6%)	2346 (83.4%)
Additional view present
Yes	387 (21.7%)	124 (12.0%)	511 (18.2%)
No	1394 (78.3%)	907 (88.0%)	2301 (81.8%)
Smear result
Positive	192 (11.0%)	6 (2.9%)	198 (10.2%)
Negative	1546 (89.0%)	199 (97.1%)	1745 (89.8%)
