# Supplementary material for: Diagnostic accuracy of three computer-aided detection systems for detecting pulmonary tuberculosis on chest radiography when used for screening: Analysis of an international, multicenter migrants screening study
Source: PLOS Glob Public Health. 2023 Jul 14;3(7):e0000402. doi: 10.1371/journal.pgph.0000402 (PMC10348531; doi:10.1371/journal.pgph.0000402)
Supplement: S5 Table — (XLSX) [file pgph.0000402.s005.xlsx]

## Sheet: S5_Table
S5 Table: Chest X-ray and microbiological test results (RadRS analysis population).
Variables	TB (%)	non-TB (%)	Total RadRS (%)
Total (%)	1781 (63.3%)	1031 (36.7%)	2812 (100.0%)
CXR findings Interpretation results
1=Normal	0 (0.0%)	893 (86.6%)	893 (31.8%)
2=Abnormal CXR, highly suggestive of active TB (follow-up required)	1310 (73.6%)	0 (0.0%)	1310 (46.6%)
3=Abnormal CXR, may suggest old, healed TB but active TB can't be ruled out (follow-up required)	440 (24.7%)	0 (0.0%)	440 (15.6%)
4=Abnormal CXR, can remotely suggest old, healed TB but minimal risk of reactivation (NO follow-up required)	0 (0.0%)	134 (13.0%)	134 (4.8%)
5=Abnormal CXR, not suggestive of TB (follow-up required)	31 (1.7%)	4 (0.4%)	35 (1.2%)
6=Other abnormalities (No follow-up required)	0 (0.0%)	0 (0.0%)	0 (0.0%)
Bacteriology result [for those done =<14 days CXR to culture date)
Culture +, Xpert MTB/RIF not done	486 (27.3%)	11 (1.1%)	497 (17.7%)
Culture +, Xpert MTB/RIF +	88 (4.9%)	2 (0.2%)	90 (3.2%)
Culture +, Xpert MTB/RIF -	2 (0.1%)	0 (0.0%)	2 (0.1%)
Culture -, Xpert MTB/RIF +	1 (0.1%)	0 (0.0%)	1 (0.0%)
Total Culture and/or Xpert MTB/RIF Positive	577(32.40%)	13(1.30%)	590(21.00%)
Culture -, Xpert MTB/RIF not done	1155 (64.9%)	190 (18.4%)	1345 (47.8%)
Culture -, Xpert MTB/RIF -	9 (0.5%)	2 (0.2%)	11 (0.4%)
Total Culture -, and Xpert MTB/RIF - or not done	1164(65.4%)	192(18.6%)	1356(48.2%)
Culture not done; Xpert MTB/RIF not done	40 (2.3%)	826 (80.1%)	866 (30.8%)
