# Supplementary material for: Diagnostic accuracy of three computer-aided detection systems for detecting pulmonary tuberculosis on chest radiography when used for screening: Analysis of an international, multicenter migrants screening study
Source: PLOS Glob Public Health. 2023 Jul 14;3(7):e0000402. doi: 10.1371/journal.pgph.0000402 (PMC10348531; doi:10.1371/journal.pgph.0000402)
Supplement: S6 Table — (XLSX) [file pgph.0000402.s006.xlsx]

## Sheet: S6-Table
S6 Table: Estimated diagnostic accuracy of CAD systems (RadRS analysis population)
Sensitivity and specificity category	CAD System	Sensitivity	Specificity	Threshold score
		(95% CI)	(95% CI)
Specificity at 90% sensitivity and associated threshold score	CAD4TB	91.4 (90−92.7)	54.6 (51.3−57.8)	43
	Lunit	90.0 (88.5−91.4)	45.5 (42.4−48.6)	0.014
	qXR	91.0 (89.5−92.3)	37.5 (34.6−40.6)	0.2
Sensitivity at 70% specificity and associated threshold score	CAD4TB	84.1 (82.3−85.8)	70.9 (67.9−73.8)	46
	Lunit	80.9 (78.9−82.7)	70.0 (67.1−72.8)	0.024
	qXR	70.0 (67.8-72.1)	70.6 (67.7-73.4)	0.33
Sensitivity and specificity at manufacturer recommended threshold score	Lunit, low threshold, high sensitivity	53.1 (50.8−55.5)	98.4 (97.5−99.1)	0.15
	Lunit, middle threshold	42.9 (40.6-45.2)	99.2 (98.5−99.7)	0.3
	Lunit, high threshold, high specificity	36.6 (34.3-38.8)	98.4 (97.5−99.1)	0.45
	qXR, routine TB threshold	35.0 (32.8-37.2)	96.6 (95.3−97.6)	0.55
	qXR, high risk TB threshold	13.8 (12.2−15.4)	99.7 (99.2−99.9)	0.75
Lunit score was 6 decimal places, but it was rounded to three decimals.
