# Supplementary material for: Diagnostic accuracy of three computer-aided detection systems for detecting pulmonary tuberculosis on chest radiography when used for screening: Analysis of an international, multicenter migrants screening study
Source: PLOS Glob Public Health. 2023 Jul 14;3(7):e0000402. doi: 10.1371/journal.pgph.0000402 (PMC10348531; doi:10.1371/journal.pgph.0000402)
Supplement: S7 Table — (XLSX) [file pgph.0000402.s007.xlsx]

## Sheet: S7-Table
S7 Table: Accuracy of the CAD systems in different population subgroups (MRS analysis population)
Subgroup	Subgroup	CAD System	n	AUC (95% CI)	Sen (95 CI%)	Spec (95% CI)
Pulmonary TB history	No	CAD4TB	1425	0.73 (0.70−0.76)	57.3 (52.4−62.2)	77.3 (74.6−79.9)
		Lunit	1518	0.87 (0.85−0.89)	73.5 (69.1−77.6)	86.4 (84.3−88.4)
		qXR	1518	0.77 (0.74−0.79)	66.6 (61.9−71.0)	75.0 (72.3−77.6)
	Yes	CAD4TB	251	0.58 (0.50−0.65)	59.6 (49.3−69.3)	56.6 (48.3−64.6)
		Lunit	251	0.72 (0.65−0.79)	71.7 (61.8−80.3)	53.9 (45.7−62.1)
		qXR	251	0.58 (0.51−0.65)	66.7 (56.5−75.8)	46.7 (38.6−55.0)
Smear Result	Negative	CAD4TB	1503	0.66 (0.63−0.69)	51.5 (46.2−56.8)	74.4 (71.8−76.9)
		Lunit	1591	0.81 (0.79−0.84)	66.6 (61.5−71.4)	82.5 (80.3−84.6)
		qXR	1591	0.70 (0.67−0.73)	59.0 (53.8−64.1)	71.5 (68.9−74.0)
	Positive	CAD4TB	173	0.82 (0.70−0.94)	72.0 (64.3−78.8)	87.5 (61.7−98.4)
		Lunit	178	0.89 (0.79−0.99)	88.3 (82.3−92.8)	75.0 (47.6−92.7)
		qXR	178	0.84 (0.72−0.96)	84.0 (77.4−89.2)	75.0 (47.6−92.7)
Additional View present	No	CAD4TB	1289	0.72 (0.69−0.75)	61.6 (56.9−66.2)	72.7 (69.6−75.7)
		Lunit	1371	0.85 (0.83−0.88)	77.5 (73.4−81.3)	79.0 (76.2−81.5)
		qXR	1371	0.74 (0.71−0.76)	69.6 (65.1−73.8)	69.0 (65.9−72.0)
	Yes	CAD4TB	387	0.58 (0.50−0.65)	35.0 (24.9−47.3)	79.7 (74.8−84.1)
		Lunit	398	0.82 (0.77−0.87)	48.0 (36.7−59.0)	92.5 (89.0−95.1)
		qXR	398	0.74 (0.68−0.80)	49.4 (37.9−60.9)	78.7 (73.8−83.0)
Sex	Female	CAD4TB	649	0.69 (0.64−0.74)	50.6 (42.8−58.3)	80.6 (76.8−84.0)
		Lunit	698	0.84 (0.80−0.88)	71.6 (64.3−78.1)	84.3 (80.9−87.3)
		qXR	698	0.73 (0.69−0.77)	65.3 (57.8−72.3)	73.0 (69.0−76.8)
	Male	CAD4TB	1027	0.71 (0.68−0.74)	61.3 (56.0−66.5)	70.4 (66.8−73.8)
		Lunit	1071	0.85 (0.83−0.88)	73.9 (69.1−78.4)	81.1 (78.0−83.9)
		qXR	1071	0.75 (0.72−0.78)	67.2 (62.1−72.1)	70.4 (67.0−73.8)
Age Group	15-35 year	CAD4TB	623	0.73 (0.69−0.77)	48.3 (41.7−54.9)	84.4 (80.4−87.9)
		Lunit	641	0.86 (0.84−0.89)	81.0 (75.4−85.8)	77.0 (72.6−81.0)
		qXR	641	0.78 (0.74−0.81)	65.8 (59.4−71.8)	76.5 (72.0−80.5)
	36-55 year	CAD4TB	525	0.73 (0.68−0.78)	57.5 (49.4−65.3)	75.9 (71.2−80.2)
		Lunit	561	0.84 (0.80−0.87)	65.1 (57.3−72.3)	83.3 (79.2−86.8)
		qXR	561	0.71 (0.66−0.76)	61.4 (53.6−68.9)	71.1 (66.4−75.6)
	56+ year	CAD4TB	528	0.75 (0.70−0.80)	76.2 (67.7−83.5)	64.0 (59.2−68.7)
		Lunit	567	0.83 (0.78−0.87)	69.2 (60.5−77.0)	86.7 (83.2−89.8)
		qXR	567	0.76 (0.71−0.80)	74.6 (66.2−81.8)	67.3 (62.7−71.7)
TB Symptoms Present	No	CAD4TB	1651	0.70 (0.67−0.73)	56.9 (52.4−61.3)	74.5 (71.9−77.0)
		Lunit	1742	0.85 (0.83−0.87)	72.6 (68.5−76.4)	82.4 (80.2−84.5)
		qXR	1742	0.74 (0.71−0.76)	65.8 (61.5−69.9)	71.4 (68.8−73.9)
	Yes	CAD4TB	25	0.87 (0.71−1.00)	83.3 (58.6−96.4)	85.7 (42.1−99.6)
		Lunit	27	0.93 (0.84−1.00)	89.5 (66.9−98.7)	87.5 (47.3−99.7)
		qXR	27	0.89 (0.74−1.00)	89.5 (66.9−98.7)	87.5 (47.3−99.7)
HIV Status	Negative or unknown	CAD4TB	1660	0.71 (0.68−0.74)	58.1 (53.6−62.4)	74.8 (72.2−77.2)
		Lunit	1751	0.85 (0.83−0.87)	73.5 (69.5−77.3)	82.4 (80.2−84.5)
		qXR	1751	0.74 (0.72−0.77)	66.4 (62.2−70.5)	71.6 (69.0−74.1)
	Positive	CAD4TB	16	0.48 (0.17−0.79)	45.5 (16.7−76.6)	40.0 (5.3−85.3)
		Lunit	18	0.71 (0.46−0.95)	58.3 (27.7−84.8)	83.3 (35.9−99.6)
		qXR	18	0.57 (0.29−0.85)	75.0 (42.8−94.0)	50.0 (11.8−88.2)
Region	Asia Pacific	CAD4TB	410	0.69 (0.63−0.75)	55.3 (45.7−64.6)	74.7 (69.3−79.5)
		Lunit	430	0.83 (0.79−0.88)	70.4 (61.6−78.2)	82.6 (77.9−86.7)
		qXR	430	0.73 (0.68−0.78)	63.2 (54.1−71.6)	71.5 (66.1−76.5)
	Africa	CAD4TB	1182	0.70 (0.67−0.74)	59.0 (53.9−63.9)	73.2 (70.0−76.3)
		Lunit	1183	0.85 (0.82−0.87)	74.4 (69.8−78.7)	80.6 (77.6−83.3)
		qXR	1183	0.74 (0.71−0.77)	69.1 (64.2−73.6)	69.3 (66.0−72.5)
	Middle East	CAD4TB	17	0.60 (0.35−0.85)	0.0 (0.0−84.2)	86.7 (59.5−98.3)
		Lunit	17	0.67 (0.33−1.00)	0.0 (0.0−84.2)	93.3 (68.1−99.8)
		qXR	17	0.78 (0.54−1.00)	0.0 (0.0−84.2)	86.7 (59.5−98.3)
	Eastern Europe	CAD4TB	66	0.73 (0.44−1.00)	57.1 (18.4−90.1)	89.8 (79.2−96.2)
		Lunit	138	0.95 (0.91−0.99)	71.4 (41.9−91.6)	92.7 (86.7−96.6)
		qXR	138	0.61 (0.44−0.78)	35.7 (12.8−64.9)	83.9 (76.2−89.9)
Migrant type	Immigrant	CAD4TB	698	0.68 (0.63−0.72)	54.5 (47.3−61.5)	73.2 (69.1−77.0)
		Lunit	752	0.85 (0.82−0.88)	76.0 (69.6−81.6)	78.0 (75.0−82.0)
		qXR	752	0.72 (0.68−0.76)	63.5 (56.5−70.0)	68.0 (63.9−71.9)
	Refugee	CAD4TB	978	0.73 (0.69−0.76)	59.9 (54.3−65.4)	75.7 (72.2−78.9)
		Lunit	1017	0.86 (0.83−0.88)	71.4 (66.1−76.2)	85.4 (82.6−88.0)
		qXR	1017	0.76 (0.73−0.79)	68.6 (63.3−73.6)	74.3 (70.8−77.5)
Image quality issues	No	CAD4TB	1376	0.70 (0.67−0.73)	55.7 (50.8−60.5)	74.5 (71.6−77.2)
		Lunit	1458	0.85 (0.83−0.87)	72.8 (68.3−76.9)	82.7 (80.2−85.0)
		qXR	1458	0.74 (0.72−0.77)	65.8 (61.1−70.3)	71.6 (68.7−74.3)
	Yes	CAD4TB	300	0.72 (0.65−0.78)	66.3 (56.2−75.4)	75.4 (68.8−81.2)
		Lunit	311	0.86 (0.81−0.90)	74.8 (65.2−82.8)	81.3 (75.3−86.3)
		qXR	311	0.74 (0.68−0.80)	69.9 (60.1−78.5)	71.2 (64.5−77.2)
